# Supplementary material for: Agreement between medical students’ peer assessments and faculty assessments in advanced resuscitation skills examinations in South Korea
Source: J Educ Eval Health Prof. 2021 Mar 25;18:4. doi: 10.3352/jeehp.2021.18.4 (PMC8089466; doi:10.3352/jeehp.2021.18.4)
Supplement: Supplementary file 2 [file jeehp-18-04-dataset2.csv]

FACHKLST	SACHKLST	FA_BLS	PA_BLS	FA_WTI	PA_ETI	FA_DEFIB	PA_DEFIB		FACHKLST	facutly assessment check list for 20 items
18	19	6	6	6	7	6	6		SACHKLST	peer assessement checklist for 20 items
17	16	7	7	4	5	6	4		FA_BLS	faculty asssessment for basic life support
17	20	5	7	6	7	6	6		PA_BLS	peer assessement checklist for 20 items
16	20	4	7	6	7	6	6		FA_ETI	faculty asssessment for endotracheal intubation
18	18	7	7	5	6	6	5		PA_ETI	peer assessement for endotracheal intubation
17	19	7	6	4	7	6	6		FA_DEFIB	faculty assessment for defibrillation
19	20	7	7	6	7	6	6		PA_DEFIB	peer assessment for defibrillation
19	19	7	7	6	6	6	6
19	19	6	7	7	6	6	6
17	19	6	7	5	6	6	6
17	18	7	7	5	6	5	5
16	17	7	7	3	4	6	6
15	16	5	7	4	5	6	4
17	18	6	7	5	5	6	6
17	19	5	7	6	6	6	6
19	20	6	7	7	7	6	6
19	20	7	7	6	7	6	6
20	19	7	7	7	7	6	5
18	16	7	6	5	5	6	5
16	16	6	6	6	6	4	4
19	19	6	6	7	7	6	6
16	18	6	6	4	6	6	6
19	20	6	7	7	7	6	6
18	20	7	7	5	7	6	6
17	20	6	7	5	7	6	6
14	12	5	4	4	4	5	4
16	16	6	5	5	5	5	6
17	17	6	7	5	5	6	5
18	20	7	7	6	7	5	6
17	18	6	7	6	6	5	5
18	19	6	7	7	7	5	5
17	19	7	7	6	7	4	5
15	18	6	7	5	6	4	5
17	20	5	7	6	7	6	6
15	16	6	6	5	5	4	5
12	14	5	5	4	4	3	5
16	17	6	7	5	5	5	5
16	15	5	4	5	6	6	5
16	17	6	6	5	5	5	6
19	20	7	7	6	7	6	6
18	18	7	7	5	5	6	6
13	17	4	7	5	6	4	4
19	19	6	7	7	6	6	6
17	20	7	7	5	7	5	6
